# Supplementary material for: Predicting antigen-specific T-cell immunity against Wilms tumor 1 in hematologic cancer
Source: Leukemia. 2025 Aug 22;39(11):2767–78. doi: 10.1038/s41375-025-02727-y (PMC12589112; doi:10.1038/s41375-025-02727-y)
Supplement: Supplementary file 3 — Supplementary table 17 [file 41375_2025_2727_MOESM3_ESM.xlsx]

## Sheet: iCAN banner
iCAN banner authorship list
#	Full Name	Affiliation	E-mail	Role 1	Role 2
1	Tomi Mäkelä	HiLIFE-Helsinki Institute of Life Science, University of Helsinki, Helsinki, Finland	tomi.makela@helsinki.fi	Executive Officer
2	Satu Mustjoki		satu.mustjoki@helsinki.fi	Scientific Director	Executive committee chair
3	Kari Alitalo		kari.alitalo@helsinki.fi	Founding Scientific Director
4	Lauri Aaltonen		lauri.aaltonen@helsinki.fi	Deputy Scientific Director	Subproject coordinating PI
5	Anniina Färkkilä		anniina.farkkila@helsinki.fi	Executive Committee	Subproject coordinating PI
6	Sirpa Leppä		sirpa.leppa@helsinki.fi	Executive Committee	Subproject coordinating PI
7	Esa Pitkänen		esa.pitkanen@helsinki.fi	Executive Committee	Data lead
8	Tuomas Mirtti		tuomas.mirtti@helsinki.fi	Executive Committee	Lead pathologist
9	Caroline Heckman		caroline.heckman@helsinki.fi	Executive Committee	Subproject coordinating PI
10	Sakari Vanharanta		sakari.vanharanta@helsinki.fi	Executive Committee	Subproject coordinating PI
11	Toni Seppälä		toni.seppala@helsinki.fi	Executive Committee	Subproject coordinating PI
12	Vincenzo Cerullo		vincenzo.cerullo@helsinki.fi	Executive Committee	Subproject coordinating PI
13	Anne Portaankorva		anne.portaankorva@helsinki.fi	Steering Board	Steering Board chair
14	Markku Mäkijärvi		Markku.Makijarvi@hus.fi	Steering Board	Steering Board vice-chair
15	Johanna Arola		johanna.t.arola@helsinki.fi	Steering Board
16	Taneli Raivio		Taneli.Raivio@hus.fi	Steering Board
17	Elisabeth Widen		elisabeth.widen@helsinki.fi	Steering Board
18	Anu Niemi		anu.niemi@europadonna.fi	Steering Board
19	Matti Santalahti		mattikalervo.santalahti@elisanet.fi	Patient and Citizen Advisory Board
20	Ida Busk		ida.m.busk@gmail.com	Patient and Citizen Advisory Board
21	Kristiina Huff		kristiinahff954@gmail.com	Patient and Citizen Advisory Board
22	Tuuli Jokivartio-Toivonen		tuuli.jokivartio-toivonen@luvn.fi	Patient and Citizen Advisory Board
23	Riikka-Leena Manninen		riikkaleena.manninen@gmail.com	Patient and Citizen Advisory Board
24	Katja Tähkä		katja.tahka@cancer.fi	Patient and Citizen Advisory Board
25	Aimo Strömberg		aimo.stromberg@pp.inet.fi	Patient and Citizen Advisory Board
26	Anna-Liisa Valkama		annaliisa.valkama@gmail.com	Patient and Citizen Advisory Board
27	Minna Malmstedt		Minna.Malmstedt@hus.fi	Patient and Citizen Advisory Board
28	Thomas Hackman		thomas.hackman@helsinki.fi	Patient and Citizen Advisory Board
29	Jenni Helminen		jenni.helminen@gmail.com	Patient and Citizen Advisory Board
30	Tuula Nikkilä		tuulan74@gmail.com	Patient and Citizen Advisory Board
31	Helene Wahl			iCAN core team	Office team, project manager
32	Leena Karhemo			iCAN core team	Office team, project manager
33	Mari Björkman			iCAN core team	Office team, business development director
34	Alexandra Gylfe			iCAN core team	Office team, business development director
35	Marketta Liljeström			iCAN core team	Office team, PCAB and communications coordinator
36	Katariina Sirén			iCAN core team	Office team, legal counsel
37	Kirsi Talonen			iCAN core team	Office team, legal counsel
38	Marion Henriksson			iCAN core team	Office team, operations manager
39	Satu Sankkila			iCAN core team	Office team, executive assistant to Tomi Mäkelä
40	Tua Karling			iCAN core team	Data team, data science coordinator
41	Valtteri Nieminen			iCAN core team	Data team, data analyst
42	Eleni Kampanellou			iCAN core team	Data team, clinical data analyst
43	Anna Kuosmanen			iCAN core team	Data team, bioinformatician
44	Veronika Suni			iCAN core team	Data team, data manager
45	Imre Västrik			iCAN core team	Data team, software developer
46	Sailalitha Bollepalli			iCAN core team	Data team, bioinformatician
47	Anu Loukola			iCAN core team	Helsinki Biobank, project manager
48	Tiina Vesterinen			iCAN core team	Finnish Hematology Registry and Clinical Biobank (FHRB Biobank)
49	Johan Lundin			iCAN-AIDX subproject coordinating PI
50	Sampsa Hautaniemi			iCAN-AIDX subproject
51	Esa Pitkänen			iCAN-AIDX subproject
52	Johanna Mattson			iCAN-AIDX subproject
53	Olli Carpén			iCAN-AIDX subproject
54	Nina Linder			iCAN-AIDX subproject
55	Hakan Kücükel			iCAN-AIDX subproject
56	Antti Suutala			iCAN-AIDX subproject
57	Jaana Hagström			iCAN-AIDX subproject
58	Heikki Joensuu			iCAN-AIDX subproject
59	Valeria Ariotta			iCAN-AIDX subproject
60	Ilari Maarala			iCAN-AIDX subproject
61	Pirjo Laakkonen			iCAN-BRAIN subproject coordinating PI
62	Pauliina Filppu			iCAN-BRAIN subproject
63	Päivi Koroknay-Pál			iCAN-BRAIN subproject
64	Olli Tynninen			iCAN-BRAIN subproject
65	Juli Udayani			iCAN-BRAIN subproject
66	Maarit Tuomisto			iCAN-BRAIN subproject
67	Abiodun Ayo			iCAN-BRAIN subproject
68	Suhashini Doraisamy			iCAN-BRAIN subproject
69	Kalevi Trontti			iCAN-BRAIN subproject
70	Sara Ranta			iCAN-BRAIN subproject
71	Johanna Mattson			iCAN-BREAST subproject coordinating PI
72	Juha Klefström			iCAN-BREAST subproject
73	Meri Utriainen			iCAN-BREAST subproject
74	Tuomo Meretoja			iCAN-BREAST subproject
75	Päivi Heikkilä			iCAN-BREAST subproject
76	Peeter Karihtala			iCAN-BREAST subproject
77	Laura Niinikoski			iCAN-BREAST subproject
78	Anders Ståhls			iCAN-BREAST subproject
79	Elisa L Lahtela			iCAN-BREAST subproject
80	Kirsi Santti			iCAN-BREAST subproject
81	Raija Linna			iCAN-BREAST subproject
82	Virpi Puttonen			iCAN-BREAST subproject
83	Pauliina Kitti			iCAN-BREAST subproject
84	Päivi Ojala	RPU, Medicum, Univ of Helsinki	paivi.ojala@helsinki.fi	iCAN-CART subproject coordinating PI	iCAN-CART PI
85	Sirpa Leppä	RPU, Medicum, Univ of Helsinki	sirpa.leppa@helsinki.fi	iCAN-CART subproject	iCAN-CART PI
86	Kerttu Kalander	RPU, Medicum, Univ of Helsinki	kerttu.kalander@helsinki.fi	iCAN-CART subproject	Sample collection, data analysis
87	Katri Oksa	RPU, Medicum, Univ of Helsinki	katri.oksa@helsinki.fi	iCAN-CART subproject	Sample collection, data analysis
88	Selma Sorri	RPU, Medicum, Univ of Helsinki	selma.sorri@helsinki.fi	iCAN-CART subproject	Data analysis
89	Suvi-Katri Leivonen	RPU, Medicum, Univ of Helsinki	suvi-katri.leivonen@helsinki.fi	iCAN-CART subproject	Data analysis
90	Mikko Myllymäki			iCAN-CHIP subproject coordinating PI
91	Miro Nylén			iCAN-CHIP subproject
92	Emil Hiitola			iCAN-CHIP subproject
93	Vincenzo Cerullo			iCAN-COMPORG subproject coordinating PI	Subproject coordinating PI
94	Tuomas Mirtti			iCAN-COMPORG subproject	Sample collection
95	Antti Rannikko			iCAN-COMPORG subproject	Sample collection
96	Vilja Pietiäinen			iCAN-COMPORG subproject	Subproject co-PI
97	Jacopo Chiaro			iCAN-COMPORG subproject	Ligandome and data analysis
98	Gabriella Antignani			iCAN-COMPORG subproject	Ligandome
99	Michaela Feodoroff			iCAN-COMPORG subproject	Sample collection, drug screens and data analysis
100	Mikaela Grönholm			iCAN-COMPORG subproject	Subproject co-PI
101	Minna Malmstedt			iCAN-COMPORG subproject	Sample coordinator
102	Minttu Polso			iCAN-COMPORG subproject	Tissue sample collection
103	Tamara Luck			iCAN-COMPORG subproject	Data analysis
104	Isabel C Mogollon Figueroa			iCAN-COMPORG subproject	Microscopy
105	Jenny Hovisilta			iCAN-COMPORG subproject	Sample collection
106	Lauren Gerber			iCAN-COMPORG subproject	Data analysis
107	Federica D'Alessio			iCAN-COMPORG subproject	Ligandome
108	Firas Hamdan Hissaoui			iCAN-COMPORG subproject	Drug development
109	Salvatore Russo			iCAN-COMPORG subproject	Ligandome and data analysis
110	Romika Kumari			iCAN-COMPORG subproject	Data analysis
111	Paolo Bottega			iCAN-COMPORG subproject	Ligandome
112	Miska Kosonen			iCAN-COMPORG subproject	Ligandome and data analysis
113	Milda Sakalauskaite			iCAN-COMPORG subproject	Ligandome
114	Yvonne Giannoula			iCAN-COMPORG subproject	Ligandome and data analysis
115	Markku Varjosalo		markku.varjosalo@helsinki.fi	iCAN-DETECT subproject coordinating PI
116	Salla Keskitalo		salla.keskitalo@helsinki.fi	iCAN-DETECT subproject	Sample analysis
117	Kari Salokas		kari.salokas@helsinki.fi	iCAN-DETECT subproject	Sample data analysis
118	Antti Tuhkala		antti.tuhkala@helsinki.fi	iCAN-DETECT subproject	Sample analysis
119	Tanja Turunen		tanja.hi.turunen@helsinki.fi	iCAN-DETECT subproject	Sample processing
120	Iftekhar Chowdhury		iftehar.chowdhury@helsinki.fi	iCAN-DETECT subproject	Sample analysis
121	Yaxin Jing		yaxin.jing@helsinki.fi	iCAN-DETECT subproject	Sample data analysis
122	Andrea Cerullo		andrea.cerullo@helsinki.fi	iCAN-DETECT subproject	Sample processing
123	Hanna Vesikukka		hanna.vesikukka@helsinki.fi	iCAN-DETECT subproject	Sample processing
124	Xiaonan Liu		xiaonan.liu@helsinki.fi	iCAN-DETECT subproject	Sample analysis
125	Erkka Järvinen		erkka.jarvinen@helsinki.fi	iCAN-DETECT subproject	Sample analysis
126	Lassi Paavolainen			iCAN-DIP subproject coordinating PI
127	Gantugs Atarsaikhan			iCAN-DIP subproject
128	Esa Pitkänen			iCAN-DPM subproject coordinating PI
129	Kimmo Porkka			iCAN-DPM subproject
130	Imre Västrik			iCAN-DPM subproject
131	Riku Katainen			iCAN-DPM subproject
132	Katri Maljanen			iCAN-DPM subproject
133	Prima Sanjaya			iCAN-DPM subproject
134	Anna Kuosmanen			iCAN-DPM subproject
135	Yrjö Koski			iCAN-DPM subproject
136	Laura Langohr			iCAN-DPM subproject
137	Veronika Suni			iCAN-DPM subproject
138	Daniyar Karabayev			iCAN-DPM subproject
139	Valtteri Nieminen			iCAN-DPM subproject
140	Eric Fey			iCAN-DPM subproject
141	Salma Rachidi			iCAN-DPM subproject
142	Sailalitha Bollepalli			iCAN-DPM subproject
143	Antti Huttunen			iCAN-DPM subproject
144	Hanna Nebelung			iCAN-DPM subproject
145	Nora Schreiber			iCAN-DPM subproject
146	Vilja Pietiäinen			iCAN-DPM subproject (iMTB)
147	Esa Pitkänen			iCAN-DPM subproject (iMTB)
148	Wenyu Wang			iCAN-DPM subproject (iMTB)
149	Romika Kumari			iCAN-DPM subproject (iMTB)
150	Lauren Gerber			iCAN-DPM subproject (iMTB)
151	Tamara Luck			iCAN-DPM subproject (iMTB)
152	Veronika Suni			iCAN-DPM subproject (iMTB)
153	Anna Kuosmanen			iCAN-DPM subproject (iMTB)
154	Sigve Nakken			iCAN-DPM subproject (iMTB)
155	Andrea Ganna			iCAN-EDECA subproject coordinating PI
156	Esa Pitkänen			iCAN-EDECA subproject
157	Rodos Rodosthenous			iCAN-EDECA subproject
158	Daniyar Karabayev			iCAN-EDECA subproject
159	Jakob German			iCAN-EDECA subproject
160	Pauli Puolakkainen			iCAN-GC subproject coordinating PI
161	Markus Vähä-Koskela			iCAN-GC subproject
162	Hanna Seppänen			iCAN-GC subproject
163	Harri Mustonen			iCAN-GC subproject
164	Sanna Vainionpää			iCAN-GC subproject
165	Johanna Sanoja			iCAN-GC subproject
166	Maria Finne			iCAN-GC subproject
167	Ville Heistman			iCAN-GC subproject
168	Aapo Jalkanen			iCAN-GC subproject
169	Shadi Jansouz			iCAN-GC subproject
170	Joonatan Patomo			iCAN-GC subproject
171	Ali Hashmi			iCAN-GC subproject
172	Sonja Boyd			iCAN-GC subproject
173	Nina Mars			iCAN-GERPROG subproject coordinating PI
174	Samuli Ripatti			iCAN-GERPROG subproject
175	Elisabeth Widén			iCAN-GERPROG subproject
176	Max Tamlander			iCAN-GERPROG subproject
177	Sannimari Suhonen			iCAN-GERPROG subproject
178	Noora Metsäranta			iCAN-GERPROG subproject
179	Iiris Pitko			iCAN-GERPROG subproject
180	Caroline Heckman			iCAN-HEMADRUG2 subproject coordinating PI
181	Raija Silvennoinen			iCAN-HEMADRUG2 subproject
182	Markus Vähä-Koskela			iCAN-HEMADRUG2 subproject
183	Mika Kontro			iCAN-HEMADRUG2 subproject
184	Joseph Saad			iCAN-HEMADRUG2 subproject
185	Romika Kumari			iCAN-HEMADRUG2 subproject
186	Heikki Kuusanmäki			iCAN-HEMADRUG2 subproject
187	Philipp Sergeev			iCAN-HEMADRUG2 subproject
188	Minna Suvela			iCAN-HEMADRUG2 subproject
189	Sadiksha Adhikari			iCAN-HEMADRUG2 subproject
190	Nemo Ikonen			iCAN-HEMADRUG2 subproject
191	Juho Miettinen			iCAN-HEMADRUG2 subproject
192	Alun Parsons			iCAN-HEMADRUG2 subproject
193	Ida Vänttinen			iCAN-HEMADRUG2 subproject
194	Daniela Mendoza Ortiz			iCAN-HEMADRUG2 subproject
195	Rhiannon Newman			iCAN-HEMADRUG2 subproject
196	Dimitrios Tsallos			iCAN-HEMADRUG2 subproject
197	Ankita Srivastava			iCAN-HEMADRUG2 subproject
198	Ezgi June Olgaç			iCAN-HEMADRUG2 subproject
199	Satu Mustjoki			iCAN-IMMPROF subproject coordinating PI
200	Karita Peltonen			iCAN-IMMPROF subproject	IO profiling
201	Emmi Jokinen			iCAN-IMMPROF subproject	IO profiling
202	Johannes Smolander			iCAN-IMMPROF subproject	IO profiling
203	Hanna Duan			iCAN-IMMPROF subproject	AML data analysis
204	Olli Dufva			iCAN-IMMPROF subproject	AML data analysis
205	Neja Sirc			iCAN-IMMPROF subproject	iCAN-IMMPROF subproject
206	Essi Laajala			iCAN-IMMPROF subproject	AML data analysis
207	Moon Hee Lee			iCAN-IMMPROF subproject	iCAN-IMMPROF subproject
208	Brittany Ford			iCAN-IMMPROF subproject	IO profiling
209	Jonas Bouhlal			iCAN-IMMPROF subproject	AML data analysis
210	Jason Theodoropoulos			iCAN-IMMPROF subproject	IO profiling
211	Petrus Järvinen			iCAN-IMMPROF subproject	RCC sample collection
212	Kanerva Lahdensuo			iCAN-IMMPROF subproject	RCC sample collection
213	Sara Törnberg			iCAN-IMMPROF subproject	RCC sample collection
214	Riikka Järvinen			iCAN-IMMPROF subproject	RCC sample collection
215	Sirpa Leppä			iCAN-LBTRIAL subproject coordinating PI
216	Micaela Hernberg			iCAN-LBTRIAL subproject
217	Katriina Peltola			iCAN-LBTRIAL subproject
218	Peeter Karihtala			iCAN-LBTRIAL subproject
219	Ilja Kalashnikov			iCAN-LBTRIAL subproject
220	Marja-Liisa Karjalainen-Lindsberg			iCAN-LBTRIAL subproject
221	Suvi-Katri Leivonen			iCAN-LBTRIAL subproject
222	Leo Meriranta			iCAN-LBTRIAL subproject
223	Anne Aarnio			iCAN-LBTRIAL subproject
224	Maare Arffman			iCAN-LBTRIAL subproject
225	Laura Hakala			iCAN-LBTRIAL subproject
226	Kerttu Kalander			iCAN-LBTRIAL subproject
227	Satu Karjalainen			iCAN-LBTRIAL subproject
228	Matias Autio			iCAN-LBTRIAL subproject
229	Selma Sorri			iCAN-LBTRIAL subproject
230	Johannes Dunkel			iCAN-LBTRIAL subproject
231	Jaana Maula			iCAN-LBTRIAL subproject
232	Katri Oksa			iCAN-LBTRIAL subproject
233	Annika Pasanen			iCAN-LBTRIAL subproject
234	Susanna Mannisto			iCAN-LBTRIAL subproject
235	Kristiina Karihtala			iCAN-LBTRIAL subproject
236	Lauri A. Aaltonen			iCAN-LUMI subproject coordinating PI
237	Ralf Bützow			iCAN-LUMI subproject
238	Oskari Heikinheimo			iCAN-LUMI subproject
239	Annukka Pasanen			iCAN-LUMI subproject
240	Kimmo Palin			iCAN-LUMI subproject
241	Marjo Rajalaakso			iCAN-LUMI subproject
242	Kristiina Rajamäki			iCAN-LUMI subproject
243	Aurora Taira			iCAN-LUMI subproject
244	Inga-Lill Åberg			iCAN-LUMI subproject
245	Pirjo Ikonen			iCAN-LUMI subproject
246	Iina Vuoristo			iCAN-LUMI subproject
247	Niko Välimäki		niko.valimaki@helsinki.fi	iCAN-LUMI subproject	Data analysis
248	Sini Ilves		sini.t.ilves@helsinki.fi	iCAN-LUMI subproject	iCANDOC PhD student
249	Reetta Alajoki		reetta.alajoki@helsinki.fi	iCAN-LUMI subproject	iCANDOC PhD student
250	Helmiina Järvi		helmiina.jarvi@helsinki.fi	iCAN-LUMI subproject	iCANDOC PhD student
251	Ilkka Ilonen			iCAN-LUNG subproject coordinating PI
252	Vincenzo Cerullo			iCAN-LUNG subproject
253	Pipsa Saharinen			iCAN-LUNG subproject
254	Emmy W. Verschuren			iCAN-LUNG subproject
255	Mikko Mäyränpää			iCAN-LUNG subproject
256	Eva Sutinen			iCAN-LUNG subproject
257	Mikko Rönty			iCAN-LUNG subproject
258	Mari Ainola			iCAN-LUNG subproject
259	Kristian Borenius			iCAN-LUNG subproject
260	Aija Knuuttila			iCAN-LUNG subproject
261	Laura Mäkinen			iCAN-LUNG subproject
262	Jari Rajala			iCAN-LUNG subproject
263	Kirsi Volmonen			iCAN-LUNG subproject
264	Harri Mustonen			iCAN-LUNG subproject
265	Mikko Räsänen			iCAN-LUNG subproject
266	Heidi Haikala			iCAN-LUNG subproject
267	Bassel Alsaed			iCAN-LUNG subproject
268	Johanna Sanoja			iCAN-LUNG subproject
269	Nina Bobik			iCAN-LUNG subproject
270	Laura Hakala			iCAN-LUNG subproject
271	Shadi Jansouz			iCAN-LUNG subproject
272	Lilja Lahtinen			iCAN-LUNG subproject
273	Joonatan Patomo			iCAN-LUNG subproject
274	Niina Santio			iCAN-LUNG subproject
275	Elena Kremneva			iCAN-LUNG subproject
276	Linh Lin			iCAN-LUNG subproject
277	Ella Tallqvist			iCAN-LUNG subproject
278	Johannes Smolander			iCAN-LUNG subproject
279	Kasim Kaader			iCAN-LUNG subproject
280	Tommi Järvinen			iCAN-LUNG subproject
281	Nelli Jalkanen			iCAN-LUNG subproject
282	Elenia Bracalenti			iCAN-LUNG subproject
283	Iina Kaisaniemi			iCAN-LUNG subproject
284	Hanna Laitinen			iCAN-LUNG subproject
285	Nelli Nurminen			iCAN-LUNG subproject
286	Narges Moradi			iCAN-LUNG subproject
287	Tero Aittokallio	FIMM, HiLIFE, University of Helsinki		iCAN-MULTIDRUG subproject coordinating PI
288	Nora Linnavirta	FIMM, HiLIFE, University of Helsinki		iCAN-MULTIDRUG subproject
289	Aleksandr Ianevski	FIMM, HiLIFE, University of Helsinki		iCAN-MULTIDRUG subproject
290	Mitro Miihkinen	FIMM, HiLIFE, University of Helsinki		iCAN-MULTIDRUG subproject
291	Kristen Nader	FIMM, HiLIFE, University of Helsinki		iCAN-MULTIDRUG subproject
292	Yunus Vilkkavaara Cankocak	FIMM, HiLIFE, University of Helsinki		iCAN-MULTIDRUG subproject
293	Tuula Salo			iCAN-ORACAN subproject coordinating PI
294	Ahmed Al-Samadi			iCAN-ORACAN subproject
295	Wafa Wahbi			iCAN-ORACAN subproject
296	Katja Korelin			iCAN-ORACAN subproject
297	Milla Lämsä			iCAN-ORACAN subproject
298	Anniina Färkkilä			iCAN-OVCA subproject coordinating PI	Coordinating PI
299	Jing Tang			iCAN-OVCA subproject	PI
300	Liisa Kauppi			iCAN-OVCA subproject	PI
301	Jehad Aldahdooh			iCAN-OVCA subproject	Clinical data collection
302	Ulla-Maija Haltia			iCAN-OVCA subproject	Recruitment, sample collection
303	Anastasiya Chernenko			iCAN-OVCA subproject	Sample collection
304	Sanna Pikkusaari			iCAN-OVCA subproject	Sample collection
305	Matilda Salko			iCAN-OVCA subproject	Clinical data collection
306	Saundarya Shah			iCAN-OVCA subproject	Sample collection
307	Angela Szabo			iCAN-OVCA subproject	Genomic data analysis
308	Anni Virtanen			iCAN-OVCA subproject	Pathologist, sample collection and annotation
309	Minna Eriksson			iCAN-OVCA subproject	Sample collection
310	Ezgi Karagöz			iCAN-OVCA subproject	WES analysis
311	Essi Kahelin			iCAN-OVCA subproject	Pathologist, sample collection and annotation
312	Zhihan Liang			iCAN-OVCA subproject	IO-profiling analysis
313	Sara Palomino			iCAN-OVCA subproject	RNAseq analysis
314	Joonas Jukonen			iCAN-OVCA subproject	Sample collection
315	Hanna Seppänen			iCAN-PaCa subproject coordinating PI
316	Markus Vähä-Koskela			iCAN-PaCa subproject
317	Harri Mustonen			iCAN-PaCa subproject
318	Sanna Vainionpää			iCAN-PaCa subproject
319	Johanna Sanoja			iCAN-PaCa subproject
320	Maria Finne			iCAN-PaCa subproject
321	Ville Heistman			iCAN-PaCa subproject
322	Shadi Jansouz			iCAN-PaCa subproject
323	Lilja Lahtinen			iCAN-PaCa subproject
324	Lotta Mäkinen			iCAN-PaCa subproject
325	Joonatan Patomo			iCAN-PaCa subproject
326	Anni Varhe			iCAN-PaCa subproject
327	Sonja Boyd			iCAN-PaCa subproject
328	Jefim Brodkin			iCAN-PaCa subproject
329	Ali Hashmi			iCAN-PaCa subproject
330	Toni Seppälä			iCAN-PANORG-HEMOPRO subproject coordinating PI	Coordinating PI
331	Ari Ristimäki			iCAN-PANORG-HEMOPRO subproject	CRC sample analysis
332	Anna Lepistö			iCAN-PANORG-HEMOPRO subproject	CRC sample collection
333	Selja Koskensalo			iCAN-PANORG-HEMOPRO subproject	CRC sample collection
334	Jaana Koski-Alhainen			iCAN-PANORG-HEMOPRO subproject	CRC sample collection
335	Erdogan Peckan Erkan			iCAN-PANORG-HEMOPRO subproject	CRC sample analysis
336	Julia Kolikova			iCAN-PANORG-HEMOPRO subproject	CRC sample analysis
337	Kalle Ojala			iCAN-PANORG-HEMOPRO subproject	CRC sample analysis
338	Säde Szeto			iCAN-PANORG-HEMOPRO subproject	CRC sample analysis
339	Katri Suomala			iCAN-PANORG-HEMOPRO subproject	CRC sample collection
340	Tuija Vanhatalo			iCAN-PANORG-HEMOPRO subproject	CRC sample collection
341	Emmi Hämäläinen			iCAN-PANORG-HEMOPRO subproject	CRC sample analysis
342	Laura Koskenvuo			iCAN-PANORG-HEMOPRO subproject	CRC sample collection
343	Soili Kytölä			iCAN-PANORG-HEMOPRO subproject	CRC sample analysis
344	Siru Mäkelä			iCAN-PANORG-HEMOPRO subproject	CRC sample collection
345	Sanni Tulokas			iCAN-PANORG-HEMOPRO subproject	CRC sample collection
346	Elina Virolainen			iCAN-PANORG-HEMOPRO subproject	CRC sample collection
347	Timo Tarvainen			iCAN-PANORG-HEMOPRO subproject	CRC sample collection
348	Ilona Keränen			iCAN-PANORG-HEMOPRO subproject	CRC sample collection
349	Carola Haapamäki			iCAN-PANORG-HEMOPRO subproject	CRC sample collection
350	Monica Carpelan-Holmström			iCAN-PANORG-HEMOPRO subproject	CRC sample collection
351	Laura Renkonen-Sinisalo			iCAN-PANORG-HEMOPRO subproject	CRC sample collection
352	Alli Leppä			iCAN-PANORG-HEMOPRO subproject	CRC sample collection
353	Essi Karjalainen			iCAN-PANORG-HEMOPRO subproject	CRC sample collection
354	Minna Koskenvuo			iCAN-PEDI subproject coordinating PI	Clinical PI
355	Vilja Pietiäinen			iCAN-PEDI subproject	Research PI
356	Katja Eloranta			iCAN-PEDI subproject	Sample collection
357	Olli Tynninen			iCAN-PEDI subproject	Pathologist
358	Jukka Kanerva			iCAN-PEDI subproject	Clinician
359	Satu Långström			iCAN-PEDI subproject	Clinician
360	Jouko Lohi			iCAN-PEDI subproject	Pathologist
361	Virve Pentikäinen			iCAN-PEDI subproject	Clinician
362	Romika Kumari			iCAN-PEDI subproject	Data analysis
363	Aino-Liisa Mutka			iCAN-PEDI subproject	Pathologist
364	Tamara Luck			iCAN-PEDI subproject	Data analysis
365	Sara Kuusela			iCAN-PEDI subproject	PDCs, drug screening, molecular profiling
366	Mariliina Arjama			iCAN-PEDI subproject	PDCs
367	Enni Martikainen			iCAN-PEDI subproject	PDCs, drug screening, molecular profiling
368	Caroline Högel-Starck			iCAN-PEDI subproject	Methylation analysis, molecular profiling
369	Roosa Sirén			iCAN-PEDI subproject	Sample collection
370	Minttu Polso			iCAN-PEDI subproject	Microscopy, TMAs
371	Outi Monni			iCAN-RARE subproject coordinating PI
372	Pia Vahteristo			iCAN-RARE subproject
373	Johanna Arola			iCAN-RARE subproject
374	Antti Mäkitie			iCAN-RARE subproject
375	Annukka Pasanen			iCAN-RARE subproject
376	Astrid Murumägi			iCAN-RARE subproject
377	Mikko Rönty			iCAN-RARE subproject
378	Jaana Hagström			iCAN-RARE subproject
379	Heikki Joensuu			iCAN-RARE subproject
380	Juho Väänänen			iCAN-RARE subproject
381	Piia-Riitta Karhemo			iCAN-RARE subproject
382	Arto Kokkola			iCAN-RARE subproject
383	Marika Kuisma			iCAN-RARE subproject
384	Iida Lindfors			iCAN-RARE subproject
385	Mariliina Arjama			iCAN-RARE subproject
386	Artemis Filippou			iCAN-RARE subproject
387	Maria Finne			iCAN-RARE subproject
388	Martti Färkkilä			iCAN-RARE subproject
389	Heini Lassus			iCAN-RARE subproject
390	Katja Lindqvist			iCAN-RARE subproject
391	Riikka Nevala			iCAN-RARE subproject
392	Elisa Piccinini			iCAN-RARE subproject
393	Juho Salo			iCAN-RARE subproject
394	Sari Jäämaa			iCAN-RARE subproject
395	Kirsi Santti			iCAN-RARE subproject
396	Ping Chen			iCAN-RARE subproject
397	Xiyuan Zhang			iCAN-RARE subproject
398	Laura Madanat-Harjuoja			iCAN-RARE subproject
399	Tuula Salo			iCAN-RARE subproject
400	Anne Mäkelä			iCAN-RARE subproject
401	Hanna Verkasalo			iCAN-RARE subproject
402	Arina Värä			iCAN-RARE subproject
403	Henna Pehkonen			iCAN-RARE subproject
404	Aleksi Halme			iCAN-RARE subproject
405	Sakari Vanharanta			iCAN-REGU subproject coordinating PI
406	Monika Bhalke			iCAN-REGU subproject
407	Pia Alhopuro			iCAN-REGU subproject
408	Kimmo Porkka			iCAN-SHARE subproject coordinating PI
409	Esa Pitkänen			iCAN-SHARE subproject
410	Eric Fey			iCAN-SHARE subproject
411	Salma Rachidi			iCAN-SHARE subproject
412	Alexey Ryzhenkov			iCAN-SHARE subproject
413	Andrew Erickson			iCAN-URO subproject coordinating PI
414	Anniina Färkkilä			iCAN-URO subproject
415	Tuomas Mirtti			iCAN-URO subproject
416	Antti Rannikko			iCAN-URO subproject
417	Vilja Pietiäinen			iCAN-URO subproject
418	Lassi Paavolainen			iCAN-URO subproject
419	Minna Malmstedt			iCAN-URO subproject
420	Juho Väänänen			iCAN-URO subproject
421	Eugen Czeizler			iCAN-URO subproject
422	Tolou Shadbahr			iCAN-URO subproject
423	Suvi Karvonen			iCAN-URO subproject
424	Franziska Niemeyer			iCAN-URO subproject
425	Jenny Hovisilta			iCAN-URO subproject
426	Inkalilja Pirinen			iCAN-URO subproject
427	Timo-Pekka Lehto			iCAN-URO subproject
428	Veera Kurki			iCAN-URO subproject
429	Annabrita Schoonenberg			Technical support
430	Teijo Pellinen			Technical support
431	Anders Brandt			Technical support
432	Maija Puhka			Technical support
433	Sari Hannula			Technical support
434	Anjum Riaz			Helsinki Biobank
435	Jenni Niinimäki			Helsinki Biobank
436	Lauri Sipilä			Helsinki Biobank
437	Susanna Airaksinen			Helsinki Biobank
438	Aino Palva			Technical support
439	Ileana Quintero			Technical support

## Sheet: Prep
Annabrita	Schoonenberg	Annabrita Schoonenberg
Teijo	Pellinen	Teijo Pellinen
Anders	Brandt	Anders Brandt
Maija	Puhka	Maija Puhka
Sari	Hannula	Sari Hannula
Anjum	Riaz	Anjum Riaz
Jenni	Niinimäki	Jenni Niinimäki
Lauri	Sipilä	Lauri Sipilä
Susanna	Airaksinen	Susanna Airaksinen
Aino	Palva	Aino Palva
Ileana	Quintero	Ileana Quintero
Minna	Malmstedt	Minna Malmstedt
Thomas	Hackman	Thomas Hackman	thomas.hackman@helsinki.fi
Jenni	Helminen	Jenni Helminen	jenni.helminen@gmail.com
Tuula	Nikkilä	Tuula Nikkilä	tuulan74@gmail.com
